# Supplementary material for: A new genus and species of Labeonini (Teleostei: Cyprinidae) from the Pearl River in China
Source: PLoS One. 2018 Jul 6;13(7):e0199973. doi: 10.1371/journal.pone.0199973 (PMC6034820; doi:10.1371/journal.pone.0199973)
Supplement: S1 Table — (XLSX) [file pone.0199973.s001.xlsx]

## Sheet: Sheet2
	Holotype	Paratypes
	KIZ2012003910	KIZ2012003911	KIZ2012003912	KIZ2012005694	KIZ2012003909	FBD2010080053
Total length	137.4	139.1	125.8	115.6	139.1	124.73
Standard length	112.1	111.4	96.6	93.6	113.9	92.16
Predorsal length	50.4	51.9	47.8	43.6	48.9	45.17
Body depth	27	26.9	22.3	23.1	23.7	23.11
Caudal peduncle length	19.5	21.1	19	17.4	19.9	17.36
Caudal peduncle depth	12.2	13	11.1	11.1	11.9	11.64
Head length	24	24.5	22.7	20.9	24.4	22.07
Snout length	10.7	10.3	9.5	9.3	11.2	10.95
Eye diameter	4.9	5.7	4.9	4.3	4.9	4.25
Interorbital width	10.7	10.6	9.6	9	10.4	10.32
Head depth	17.1	16.6	14	14.3	16.1	13.91
Head width	15.6	15.8	13.5	13.1	14.8	13.87
Prepectoral length	21.8	21.3	19.6	17.5	22.5	21.98
Prepelvic length	54.8	54.4	49.6	46.6	57.7	50.06
Preanal length	82.4	81.4	70.3	68.2	82.8	72.28
Pectoral-fin length	23	33.4	21.8	18.8	21.5	19.98
Pelvic-fin length	19.1	20.1	19.8	16.7	18.9	17.47
Anal-fin length	18.3	19.4	17.6	16.5	16.3	14.39
Dorsal-fin length	26	26.5	23.9	20.8	24.2	22.34
Lateral line scales	45	45	46	43	45	44
Pectoral-fin rays	15	15	14	13	12	14
Pelvic-fin rays	9	8	9	9	9	8
Anal-fin rays	5	5	5	5	5	5
Caudal-fin rays	17	17	17	17	17	17
Dorsal-fin rays	8	8	8	8	8	8
Circumpeduncular-scale rows	18	18	18	16	16	16
