# Supplementary material for: A new genus and species of Labeonini (Teleostei: Cyprinidae) from the Pearl River in China
Source: PLoS One. 2018 Jul 6;13(7):e0199973. doi: 10.1371/journal.pone.0199973 (PMC6034820; doi:10.1371/journal.pone.0199973)
Supplement: S2 Table — (XLSX) [file pone.0199973.s002.xlsx]

## Sheet: sheet1
		1	2	3	4	5	6	7	8	9	10	11	12	13
		Rostral fold	Margin of rostral fold	Papillae on margin of the rostral fold	Depression on margin of the rostral fold	Upper lip	Postlabial groove	Mental groove	Papillae on margin of the lower lip	Three lobes on the lower lip	Rostral barbels	Circumpeduncular scales	Fleshy pad on the lower lip	Pharyngeal teeth rows
		0, not developed, only covering the base of the upper lip; 1, developed, covering the upper lip completely	0, not split; 1, split	0, absent; 1, present	0, no; 1, yes	0, present, entire; 1, absent	0, long, equal to or shorter than half of mouth; 1, short, only at corner of mouth or absent	0, absent; 1, present	0, absent; 1, present	0, absent; 1, present	0, long, reaching anterior margin of eyes; 1, short, not reaching anterior margin of eyes	0, no more than 20; 1, more than 20	0, absent; 1, present	0, three; 1, two
A	Spinibarbus denticulatus	0	0	0	0	0	0	0	0	0	0	0	0	0
B	Labeo stolizkae	1	0	0	0	0	0	0	0	0	1	0	0	0
C	Garra orientalis	1	1	1	0	1	1	0	1	0	1	0	1	0
D	Osteochilus salsburyi	1	0	1	0	0	1	0	1	0	1	0	0	0
E	Cirrhinus molitorella	0	0	1	0	0	1	0	1	0	1	0	0	0
F	Tariqilabeo burmanicus	1	1	1	0	1	1	1	1	1	1	0	1	0
G	Discogobio tetrabarbatus	1	1	1	0	1	1	0	1	0	1	0	1	1
H	Pseudocrossocheilus bamaensis	1	1	1	0	1	1	1	1	1	1	0	1	0
I	Rectoris posehensis	1	1	1	0	1	1	0	1	0	1	0	0	0
J	Semilabeo obscurus	1	0	1	0	1	1	0	1	0	1	0	0	0
K	Parasinilabeo assimilis	1	0	1	0	1	1	0	1	0	1	0	0	0
L	Ptychidio jordani	1	1	1	0	1	1	0	1	0	0	0	0	1
M	Prolixicheilus longisulcus	1	0	1	0	1	0	0	1	0	1	0	0	0
N	Cophecheilus bamen	1	0	1	1	1	0	0	1	1	0	1	0	0
O	Zuojiangia jingxiensis	1	0	1	0	1	0	0	1	1	0	0	0	0
P	Parasinilabeo longibarbus	1	0	1	0	1	0	0	1	1	0	0	0	0
Q	Pseudogyrinocheilus procheilus	1	0	1	0	1	1	0	1	0	1	0	0	0
